# Supplementary material for: LHH1, a novel antimicrobial peptide with anti-cancer cell activity identified from Lactobacillus casei HZ1
Source: AMB Express. 2020 Nov 11;10:204. doi: 10.1186/s13568-020-01139-8 (PMC7658291; doi:10.1186/s13568-020-01139-8)
Supplement: Supplementary file 1 — Additional file 1: Figures S1–S10. RP-HPLC and MS of the chemically synthesized peptides LHH1, LHH2, LHH3, LHH4 and FITC-LHH1, respectively. Figure S11. Schematic diagram of FITC-LHH1 fluorescein labeling. [file 13568_2020_1139_MOESM1_ESM.zip]

Archive with 11 entries (11 files):
- Figure S1.pdf
- Figure S10.pdf
- Figure S11.pdf
- Figure S2.pdf
- Figure S3.pdf
- Figure S4.pdf
- Figure S5.pdf
- Figure S6.pdf
- Figure S7.pdf
- Figure S8.pdf
- Figure S9.pdf
